# Supplementary material for: Intrahepatic transcriptomics reveals gene signatures in chronic hepatitis B patients responded to interferon therapy
Source: Emerg Microbes Infect. 2022 Jul 27;11(1):1876–89. doi: 10.1080/22221751.2022.2100831 (PMC9336496; doi:10.1080/22221751.2022.2100831)
Supplement: Supplemental Material [file TEMI_A_2100831_SM2106.zip]

Archive with 4 entries (4 files):
- Figure S1.tif
- Figure S2.tif
- Figure S3.tif
- Supplementary_Materials_and_Figures.docx
